# Supplementary material for: The Associations between the Homeostatic and Circadian Sleep Processes and the Neurobehavioral Functioning (NBF) of Individuals with ADHD—A Systematic Review
Source: Brain Sci. 2023 Jul 28;13(8):1134. doi: 10.3390/brainsci13081134 (PMC10452539; doi:10.3390/brainsci13081134)
Supplement: Supplementary file 1 [file brainsci-13-01134-s001.zip]

Archive with 1 entries (1 files):
- brainsci-2412967-supplementary.pdf
